# Supplementary material for: A Comparison of Gelling Agents for Stable, Surfactant-Free Oil-in-Water Emulsions
Source: Materials (Basel). 2022 Sep 17;15(18):6462. doi: 10.3390/ma15186462 (PMC9502322; doi:10.3390/ma15186462)
Supplement: Supplementary file 1 [file materials-15-06462-s001.zip]

Archive with 1 entries (1 files):
- materials-1898609-supplementary.pdf
